# Supplementary material for: Macroscale patterns in body size of intertidal crustaceans provide insights on climate change effects
Source: PLoS One. 2017 May 8;12(5):e0177116. doi: 10.1371/journal.pone.0177116 (PMC5421805; doi:10.1371/journal.pone.0177116)
Supplement: S1 File — (XLSX) [file pone.0177116.s001.xlsx]

## Sheet: data 1986
Species	Country	Site	latitude	in situ SST	mean SST (AVHRR)	maximum SST (AVHRR)	minimum SST (AVHRR)	largest male (mm)	largest ovigerous (mm)	smallest ovigerous (mm)	size at maturity of females (mm)	body size of megalopae (mm)
E. analoga	US	ClamBeach	41.008	12.5	11.9999	13.6825	10.2975	18.7	30.7	24	22.9
E. analoga	US	Mackerricher	39.5081	12	12.038	14.125	10.65	17.7	33.3	25	22.9
E. analoga	US	Salmon	38.3572	14	12.7785	15.3433	10.97	14.6	28.7	17.7	16.7	3.978
E. analoga	US	Doran	38.3119	14.5	12.7785	15.3433	10.97	17.2	33.3	20.9	19.82
E. analoga	US	Stinson	37.8961	15.5	13.6859	14.4467	12.2833	13.6	25	15.1	15.7	3.85
E. analoga	US	SeacliffN	36.9712	15.5	14.1635	16.595	12.595	13.6	25	14.6	15.7	3.845
E. analoga	US	MossLanding	36.8005	14	14.222	16.6233	12.6533	16.2	32.8	16.7	18.8
E. analoga	US	Morro	35.3087	14	14.8881	16.304	13.184	14.1	22.9	18.8	16.2	3.8
E. analoga	US	Avila	35.178	16	14.8408	16.37	13.0633	16.2	26.6	16.2	16.7	3.774
E. analoga	US	Pismo	35.1384	16	14.7986	16.3725	12.97	14.1	27.6	15.1	18.8	3.726
E. analoga	US	Jalama	34.5126	16	14.9381	16.67	13.1867	11	20.9	14.1	13.1	3.577
E. analoga	US	Goleta	34.4165	20	16.6419	18.2825	14.9975	11.5	19.8	11.5	12	3.618
E. analoga	US	SeacliffS	34.3314	16.1	17.7796	19.14	16.022	13.1	21.9	13.1	13.1	3.613
E. analoga	US	Venice	33.9779	20	19.8189	21.44	17.71	11.5	17.2	12	12
E. analoga	US	Hermosa	33.8614	20.5	19.9009	21.6625	17.8975	13.1	16.7	12	13.1	3.623
E. analoga	US	SanClemente	33.4198	17	20.0094	21.125	19.0375	11.5	18.8	11.5	10.5	3.605
E. analoga	US	Songs	33.3691	19	20.0696	21.0175	19.16	8.4	12	9.4	9.9	3.518
E. analoga	US	Oceanside	33.1942	18	20.0953	20.9567	19.12	12	21.9	12	12	3.492
E. analoga	US	Solana	32.9916	18.5	20.1577	20.885	19.16	10.5	13.6	9.9	9.9	3.462
E. analoga	US	Scripps	32.8661	18	20.0424	20.894	19.132	12.5	16.7	11.5	10.5	3.53

## Sheet: data 1998-1999
Country	Site	latitude	in situ SST	Dean	Mean grain size	sorting	sediment index	slope	O. tuberculata (males)	E. braziliensis (males)	E. hirsuticauda (males)	E. analoga (males)	O. tuberculata (females)	E. braziliensis (females)	E. hirsuticauda (females)	E. analoga (females)	Site	mean SST (AVHRR)	maximum SST (AVHRR)	minimum SST (AVHRR)
Chile	Aguila	-20.6533	18.8	3.7	2.2	0.38	5.78947	34		6.26		6.995		7.2		7.605	Aguila	20.5437	21.8325	19.2025
Chile	Hornitos	-22.886	18.3	2.8	2.49	0.36	6.91667	24		7.5				7.42		17.59	Hornitos	19.5146	21.68	18.3267
Chile	Apolillado	-29.1758	18	3.5	1.94	0.6	3.23333	19	11.05	9.4	5.2	7.145	9.14	9.215	7.4	9.925	Rinconada	18.5868	20.1467	17.5333
Chile	Las Cruces	-33.5145	17.5	1.6	1.87	0.4	4.675	14	11.98	9.3	7.65	9.1	12.34	9.3	8.14	10.44	Apolillado	15.8559	18.2967	14.16
Chile	Matanzas	-33.9595	15.5	2.8	1.69	0.45	3.75556	26	19.99	9.2	8.4	11.5	15.835	9.555	8.85	18.5	SanPedro	15.8062	17.9475	14.1675
Chile	Cobquecura	-36.1346	15.5	2.2	1.3	0.44	2.95455	10	16	10.41	7.61	11.5	16.1	10.32		16.865	Ritoque	15.4835	18.69	14.34
Chile	Calfuco	-39.7875	15	2.1	2.03	0.31	6.54839	10	20	9.425		12	17.05	9.1	8.995	24	LasCruces	15.1109	17.6733	13.3767
Chile	Mar Brava	-41.8988	14.5	5.1	2.11	0.5	4.22	35	18.4		6.4	12	16.175		9	25.51	Matanzas	14.9524	17.58	13.11
																	Cobquecura	13.39	15.762	11.948
																	Llico	13.6044	15.246	12.048
																	Lebu	13.6617	15.21	11.956
																	Quidico	13.2264	14.63	11.635
																	Loberia	13.1651	14.242	11.662
																	Queule	12.6158	13.8067	11.1867
																	Pilolcura	12.6383	14	11.435
																	Curinanco	12.6477	14.07	11.5167
																	Calfuco	12.6477	14.07	11.5167
																	Chaihuin	13.073	14.6367	11.84
																	Pucatrihue	13.3001	14.98	11.775
																	Maicolpue	13.4503	15.03	11.8633
																	HuaHuar	13.2994	14.6	11.8325
																	Guabun	13.2734	14.515	11.94
																	Ahui	13.231	14.4567	11.9
																	Gaviotas	13.5313	14.4867	12.2333
																	MarBrava	13.223	14.52	11.93
																	Punihuil	13.2192	14.595	11.9325

## Sheet: data 1999-2000
Species	Country	Site	Latitude	SST	Chlorophyll a	Dean	Mean grain size	sorting	sediment index	slope	largest male (mm)	largest ovigerous (mm)	smallest ovigerous (mm)	size at maturity of females (mm)	Site	mean SST (AVHRR)	maximum SST (AVHRR)	minimum SST (AVHRR)	mean Chl a (SeaWiFS)	maximum Chl a (SeaWiFS)	minimum Chl a (SeaWiFS)
E. analoga	Chile	Rinconada	-23.4638	18.5	3.15	0.900546	0.739224	0.45	1.97965	11.34	10.02	12.865	10.435		Aguila	20.9833	23.925	18.175	6.3475	10.03	2.665
E. analoga	Chile	SanPedro	-29.8741	18	2.51	4.31341	2.20442	0.63	3.70479	22.12	11.4185	23.741	16.205	16.5	Hornitos	19.9943	21.69	17.16	3.686	4.423	2.949
E. analoga	Chile	Ritoque	-32.8387	16.4938	0.233625	3.13103	1.62885	0.43	3.95287	13.73	8.705	19.166	13.905	14.6213	Rinconada	19.5299	21.08	16.91	2.954	2.954	2.954
E. analoga	Chile	LasCruces	-33.5145	17.5	0.6675	2.85308	1.34955	0.53	2.66797	12.93	14.4	22.06	14.75	17.5153	Apolillado	16.2909	18.1633	14.59
E. analoga	Chile	Matanzas	-33.9595	15.5	1.30163	2.68487	1.41998	0.5	2.82208	15.76	12.349	20.641	13.8875	15.1441	SanPedro	15.8681	17.6525	13.745
E. analoga	Chile	Cobquecura	-36.1346	15.5	2.55	2.3409	0.851775	0.53	2.0803	10.45	14.525	22.22	16.75	15.7426	Ritoque	16.6926	18.4367	14.88	1.5717	2.969	0.869
E. analoga	Chile	Llico	-37.1938	15.4726	1.58	2.39202	1.98561	0.34	5.62907	7.47	13.3375	21.459	18.1815	20.056	LasCruces	16.0372	17.6967	14.64
E. analoga	Chile	Lebu	-37.5897	15.2968	1.83	2.1536	1.80114	0.54	3.26163	21.62	13.431	22.386	18.464	20.2749	Matanzas	15.9115	17.67	14.4933	3.0221	4.2933	1.3287
E. analoga	Chile	Quidico	-38.2402	15.5822	2.07	4.66219	2.06108	0.39	5.27922	33.73	13.157	22.1165	16.3975	18.0807	Cobquecura	14.4676	16.562	12.846	5.5683	8.817	3.1765
E. analoga	Chile	Loberia	-38.645	15.7103	3	4.19107	1.81412	0.3	6.16896	28.35	12.7885	21.134	16.274	19.2377	Llico	14.8153	16.922	12.946	3.3163	5.0163	2.2243
E. analoga	Chile	Queule	-39.3867	14.9404	3.83	2.61641	1.69986	0.41	4.6688	29.41	13.806	24.7615	20.676		Lebu	14.8772	16.956	13.072	8.186	8.186	8.186
E. analoga	Chile	Pilolcura	-39.6704	15.0738	3.03712	3.40227	1.51657	0.36	4.17929	14.04	11.3925	19.601	16.2015	16.289	Quidico	14.6182	16.525	12.33	5.3943	9.346	1.501
E. analoga	Chile	Curinanco	-39.7395	15.2049	0.9345	3.14091	1.16047	0.34	3.3123	22.15	13.076	23.7155	18.5405	18.9755	Loberia	14.4314	16.368	11.924
E. analoga	Chile	Calfuco	-39.7875	15	1.7355	4.24983	1.31019	0.37	3.42877	21.94	12.955	24.866	15.072	18.6766	Queule	13.8284	15.9267	11.47
E. analoga	Chile	Chaihuin	-39.9532	14.8233	2.05	3.07609	1.43143	0.69	2.17431	14.64		24.9255	18.2035	21.8628	Pilolcura	13.8364	15.8925	11.405	8.5045	13.2275	2.782
E. analoga	Chile	Pucatrihue	-40.5329	14.6806	0.166875	1.40217	0.286505	0.14	3.05804	7.24	12.58	19.047	18.093		Curinanco	13.8442	15.8833	11.3667	3.6843	4.2485	3.0675
E. analoga	Chile	Maicolpue	-40.5955	14.5214	0.901125	1.44343	1.2439	0.5	2.31118	25.8	12.332	21.939	14.144	18	Calfuco	13.8442	15.8833	11.3667	3.6723	4.132	3.375
E. analoga	Chile	HuaHuar	-41.4632	14.4348	0.267	2.43407	1.458	0.38	4.35178	20.75	13.038	22.586	17.614	19.2388	Chaihuin	14.224	16.1067	11.6433	3.0932	4.9287	1.3605
E. analoga	Chile	Guabun	-41.8076	14.1387	4.50563	2.21763	1.14966	0.59	2.19082	9.37	13.0035	20.2565	17.2835	18.5	Pucatrihue	14.4376	16.31	11.47
E. analoga	Chile	Ahui	-41.8291	14.3539	2.136	0.503441	1.67748	0.3	5.71366	13.42	11.531	21.154	16.845	17.4551	Maicolpue	14.5121	16.4633	11.57	2.2785	2.967	1.59
E. analoga	Chile	Gaviotas	-41.8521	14.0713	4.50563	1.81321	0.348485	0.18	1.48945	9.34	13.7745	21.914	16.0605	20.7235	HuaHuar	13.6531	15.9225	10.7925	1.121	1.121	1.121
E. analoga	Chile	MarBrava	-41.8988	14.5	3.026	4.79823	2.0067	0.44	4.68606	33.45	13.744	24.1345	19.931	19.5903	Guabun	13.6077	15.9	11.0275	4.377	9.9737	1.517
E. analoga	Chile	Punihuil	-41.9292	14.6	6.408	3.38354	2.31689	0.52	4.54587	36.08	11.74	25.581	17.3265	19.1	Ahui	13.5773	15.8467	10.9567	1.6295	1.918	1.47
															Gaviotas	13.6437	15.6967	11.29	1.6873	1.977	1.274
															MarBrava	13.5674	15.86	11.052	1.946	2.8203	1.4913
															Punihuil	13.574	15.885	11.055	1.946	2.8203	1.4913

## Sheet: Estimations E. Hirsuticauda
Excirolana fecundity relationships
La Mission (LM)
log fecundity = -0.57 + 1.83 log (length)
					LM
temperature range -2, -2, 0, 1, 2				intrcpt	-0.57
				m	1.83
-3.6 percent change per degree
body size (largest female) = 15,363 - 0.428 * SST
size (mm)	intcpt	slope
8	15.363	-0.428				proportion	percentage	change (percentage)
				female	LM	LM	LM	LM
	temps			sizes	eggs
	14			9.371	16.5789	1.10435	110.435	10.4345
	15			8.943	15.7957	1.05217	105.217	5.21727
temperature range Chile 14.6 to 18.5	16	degrees		8.515	15.0125	1	100	0
	17			8.087	14.2292	0.947827	94.7827	-5.21727
	18			7.659	13.446	0.895655	89.5655	-10.4345

## Sheet: Estimations E. analoga Chile
Summer 1991 (Mehuin) (Me)
fecundity = (0,074 x size) + 2,07
					91
temperature range -2, -2, 0, 1, 2				intrcpt	2.07
				m	0.074
-3.6 percent change per degree
body size (largest ovigerous) = 74,41 - 3,312 * SST
	intcpt	slope
	74.408	-3.312					proportion	percentage	change (percentage)		proportion	percentage	change (percentage)
				female	Me		Me	Me	Me		Me	Me	Me
	temps			sizes	eggs	antilog eggs				mass
	14			28.04	4.14496	13962.4	3.09155	309.155	209.155	2.55323	2.44592	244.592	144.592
	15			24.728	3.89987	7940.94	1.75828	175.828	75.828	1.68234	1.61164	161.164	61.1638
temperature range Chile 14.6 to 18.5	16	degrees		21.416	3.65478	4516.31	1	100	0	1.04387	1	100	0
	17			18.104	3.4097	2568.6	0.568738	56.8738	-43.1262	0.597706	0.572586	57.2586	-42.7414
	18			14.792	3.16461	1460.86	0.323463	32.3463	-67.6537	0.305677	0.292829	29.2829	-70.7171

## Sheet: Estimations E. analoga USA
Avila beach (Av)
fecundity = (4,47 x size) - 2,02
					Av
temperature range -2, -2, 0, 1, 2				intrcpt	-2.02
				m	4.47
-3.6 percent change per degree
body size (largest ovigerous) = 59,377 - 2,208 * SST
	intcpt	slope
	59.377	-2.208					Proportion	Percentage	change (percentage)		proportion	percentage	change (percentage)
				female	Av		Av	Av	Av		Av	Av	Av
	temps			sizes	eggs	antilog eggs				mass
	14			28.465	4.48077	30253.2	2.12455	212.455	112.455	2.68394	1.74981	174.981	74.9808
	15			26.257	4.32403	21087.5	1.48089	148.089	48.0887	2.05302	1.33847	133.847	33.8473
temperature range USA 12 to 20 degrees	16	degrees		24.049	4.1535	14239.8	1	100	0	1.53385	1	100	0
	17			21.841	3.96655	9258.66	0.650196	65.0196	-34.9804	1.11422	0.726421	72.6421	-27.3579
	18			19.633	3.75965	5749.77	0.403782	40.3782	-59.6218	0.782264	0.51	51	-49
