# Supplementary material for: Macroscale patterns in body size of intertidal crustaceans provide insights on climate change effects
Source: PLoS One. 2017 May 8;12(5):e0177116. doi: 10.1371/journal.pone.0177116 (PMC5421805; doi:10.1371/journal.pone.0177116)
Supplement: S1 Table — (XLSX) [file pone.0177116.s002.xlsx]

## Sheet: S1 TABLE
	S1 Table. Names, codes and location of the sandy beaches studied at Chile and USA (California)
	(cf. Fig. 1).
	Region	beach name	codes	Latitude	Longitude
	Chile
		Aguila	Ag	20º 39' 11.99" S	70º 10' 55.49" W
		Hornitos	Ho	22º 53' 09.67" S	70º 17' 23.04" W
		La Rinconada	LR	23º 27' 49.71" S	70º 29' 37.85" W
		Apolillado	Ap	29º 10' 32.98" S	71º 29' 15.87" W
		San Pedro	SP	29º 52' 26.82" S	71º 16' 29.45" W
		Ritoque	Ri	32º 50' 19.18" S	71º 31' 05.73" W
		Las Cruces	LC	33º 30' 52.13" S	71º 36' 42.73" W
		Matanza	Ma	33º 57' 34.38" S	71º 52' 24.05" W
		Cobquecura	Co	36º 08' 04.58" S	72º 48' 19.45" W
		Llico	Ll	37º 11' 37.73" S	73º 33' 45.03" W
		Lebu	Le	37º 35' 22.92" S	73º 38' 51.05" W
		Quidico	Qi	38º 14' 24.70" S	73º 28' 35.00" W
		Loberia	Lo	38º 38' 41.88" S	73º 28' 55.26" W
		Queule	Qe	39º 23' 11.97" S	73º 12' 48.04" W
		Pilolcura	Pi	39º 40' 13.35" S	73º 21' 02.89" W
		Curiñanco	Cu	39º 44' 22.12" S	73º 23' 40.75" W
		Calfuco	Ca	39º 47' 14.96" S	73º 23' 26.52" W
		Chaihuin	Ch	39º 57' 11.56" S	73º 35' 21.70" W
		Pucatrihue	Pu	40º 31' 58.51" S	73º 42' 54.03" W
		Maicolpue	Ma	40º 35' 43.70" S	73º 44' 09.77" W
		Hua Huar	Hu	41º 27' 47.39" S	73º 50' 51.35" W
		Guabun	Gu	41º 48' 27.37" S	74º 01' 52.42" W
		Ahui	Ah	41º 49' 44.74" S	73º 51' 26.52" W
		Gaviotas	Ga	41º 51' 07.67" S	73º 44' 30.53" W
		Mar Brava	MB	41º 53' 55.53" S	73º 59' 33.33" W
		Puñihuil	Pu	41º 55' 45.14" S	74º 02' 04.07" W
	USA
		Clam Beach	CB	41° 00' 28.81" N	124° 06' 58.81" W
		Mackerricher	Ma	39° 30' 29.05" N	123° 47' 07.86" W
		Salmon Creek	Sa	38° 21' 26.02" N	123° 04' 06.28" W
		Doran	Do	38° 18' 42.80" N	123° 02' 52.88" W
		Stinson	St	37° 53' 45.85" N	122° 38' 27.84" W
		Seacliff N.	SN	36° 58' 16.28" N	121° 54' 49.32" W
		Moss Landing	ML	36° 48' 01.66" N	121° 47' 22.76" W
		Morro Bay	Mo	35° 18' 31.47" N	120° 52' 25.42" W
		Avila	Av	35° 10' 40.70" N	120° 44' 01.42" W
		Pismo	Pi	35° 08' 18.26" N	120° 38' 41.01" W
		Jalama	Ja	34° 30' 45.42" N	120° 30' 13.96" W
		Goleta	Go	34° 24' 59.29" N	119° 49' 44.72" W
		Seacliff S.	Se	34° 19' 52.97" N	119° 24' 06.94" W
		Venice	Ve	33° 58' 40.62" N	118° 28' 05.76" W
		Hermosa	He	33° 51' 40.88" N	118° 24' 11.14" W
		San Clemente	SC	33° 25' 11.42" N	117° 37' 15.42" W
		San Onofre	Sn	33° 22' 08.91" N	117° 33' 28.35" W
		Oceanside	Oc	33° 11' 38.98" N	117° 23' 06.33" W
		Solana	So	32° 59' 29.67" N	117° 16' 28.79" W
		Scripps	Sc	32° 51' 58.02" N	117° 15' 17.46" W
