# Supplementary material for: Macroscale patterns in body size of intertidal crustaceans provide insights on climate change effects
Source: PLoS One. 2017 May 8;12(5):e0177116. doi: 10.1371/journal.pone.0177116 (PMC5421805; doi:10.1371/journal.pone.0177116)
Supplement: S2 Table — (XLSX) [file pone.0177116.s003.xlsx]

## Sheet: S2 TABLE
	S2 Table. Results of regression analyses of SST and Chl a as a function of latitude in the coast of Chile and USA (California).
		Intercept	Slope	R	p
		LATITUDE
	surf zone SST (in situ) 1986	46.71	-0.86	0.82	<0.001
	surf zone SST (in situ) 1998 - 1999	23.32	-0.21	0.93	<0.001
	surf zone SST (in situ) 1999- 2000	24.71	-0.25	0.95	<0.001
	mean SST (AVHRR) 1986	58.24	-1.18	0.90	<0.001
	mean SST (AVHRR) 1998 - 1999	26.23	-0.33	0.96	<0.001
	mean SST (AVHRR) 1999 - 2000	26.72	-0.32	0.97	<0.001
	maximum SST (AVHRR) 1986	54.46	-1.03	0.89	<0.001
	maximum SST (AVHRR) 1998 - 1999	28.84	-0.33	0.95	<0.001
	maximum SST (AVHRR) 1999 - 2000	24.73	-0.33	0.98	<0.001
	minimum SST (AVHRR) 1986	58.68	-1.24	0.89	<0.001
	minimum SST (AVHRR) 1998 - 1999	29.35	-0.37	0.96	<0.001
	minimum SST (AVHRR) 1999 - 2000	28.47	-0.31	0.95	<0.001
	surf zone Chl a (in situ) 1999- 2000	0.03	0.06	0.18	0.43
	mean Chl a (SeaWiFS) 1999 - 2000	6.20	-0.07	0.22	0.36
	maximum Chl a (SeaWiFS) 1999 - 2000	8.05	-0.07	0.15	0.53
	minimum Chl a (SeaWiFS) 1999 - 2000	3.95	-0.44	0.19	0.43
