# Supplementary material for: Macroscale patterns in body size of intertidal crustaceans provide insights on climate change effects
Source: PLoS One. 2017 May 8;12(5):e0177116. doi: 10.1371/journal.pone.0177116 (PMC5421805; doi:10.1371/journal.pone.0177116)
Supplement: S3 Table — (XLSX) [file pone.0177116.s004.xlsx]

## Sheet: S3 TABLE
	S3 Table. Results of regression analyses of beach features as a function of latitude in Chile and USA (California).
	Variable	Region	Data analyzed	Intercept	Slope	R	p
				LATITUDE
	Dean's parameter (Ω)	Chile	summer 1998-1999	2937	0.0012	0.001	0.99
		Chile	summer 1999-2000	2.126	0.0174	0.07	0.76
	mean grain size	Chile	summer 1998-1999	2.665	-0.022	0.47	0.24
		Chile	summer 1999-2000	1.285	0.0045	0.04	0.86
		USA	summer 1986	4.312	-0.078	0.34	0.19
	sorting	Chile	summer 1998-1999	0.388	0.0013	0.11	0.80
		Chile	summer 1999-2000	0.758	-0.0087	0.03	0.17
		USA	summer 1986	-0.175	0.0206	0.22	0.39
	sediment index	Chile	summer 1998-1999	7.013	-0.0698	0.35	0.39
		Chile	summer 1999-2000	1.082	0.0674	0.23	0.29
		USA	summer 1986	7.764	-0.128	0.22	0.39
	1/slope	Chile	summer 1998-1999	34651	-0.4080	0.31	0.45
		Chile	summer 1999-2000	0.970	0.4730	0.24	0.26
