# Supplementary material for: Macroscale patterns in body size of intertidal crustaceans provide insights on climate change effects
Source: PLoS One. 2017 May 8;12(5):e0177116. doi: 10.1371/journal.pone.0177116 (PMC5421805; doi:10.1371/journal.pone.0177116)
Supplement: S4 Table — (XLSX) [file pone.0177116.s005.xlsx]

## Sheet: S4 Table
	S4 Table. Predicted change in body size, fecundity and biomass of two intertidal species of Chile and USA (California) as a function of changes in surf zone SST.
		Region	temperature change (ºC)	body size change (%)	fecundity change (%)	biomass change (%)
	Exirolana hirsuticauda	Chile	-2	10.1	10.4	no data
			-1	5.0	5.2	no data
			+1	-5.0	-5.2	no data
			+2	-10.1	-10.4	no data
	Emerita analoga	Chile	-2	30.9	209.2	144.6
			-1	15.5	75.8	61.2
			+1	-15.5	-43.1	-42.7
			+2	-30.9	-67.7	-70.7
	Emerita analoga	USA	-2	18.4	112.5	75.0
			-1	9.2	48.1	33.9
			+1	-9.2	-35.0	-27.4
			+2	-18.4	-59.6	-49.0
